# Supplementary material for: catena-Poly[(μ-2-amino-1,3,4-thia­diazole-κ2 N 3:N 4)di-μ-chlorido-cadmium]
Source: Acta Crystallogr Sect E Struct Rep Online. 2011 Jul 13;67(Pt 8):m1082. doi: 10.1107/S1600536811027048 (PMC3212157; doi:10.1107/S1600536811027048)
Supplement: Supplementary file 1 [file e-67-m1082-sup1.cif]

##############################################################################
#                                                                            #
# This CIF contains the data in a paper accepted for publication in          #
# Acta Crystallographica Section E. It conforms to the requirements of       #
# Notes for Authors for Acta Crystallographica Section E, and has been       #
# peer reviewed under the auspices of the IUCr Commission on Journals.       #
#                                                                            #
# Full details of the Crystallographic Information File format               #
# are given in the paper "The Crystallographic Information File (CIF):       #
# a New Standard Archive File for Crystallography" by S. R. Hall, F. H.      #
# Allen and I. D. Brown [Acta Cryst. (1991), A47, 655-685].                  #
#                                                                            #
# The current version of the core CIF dictionary is obtainable from          #
# ftp://ftp.iucr.org/pub/cif_core.dic.                                       #
#                                                                            #
# Software is freely available for graphical display of the structure(s)     #
# in this CIF. For information consult the CIF software page                 #
# http://www.iucr.org/resources/cif/software.                                #
#                                                                            #
# This file may be used for bona fide research purposes within the           #
# scientific community so long as proper attribution is given to the journal # 
# article from which it was obtained.                                        #
#                                                                            #
##############################################################################
data_I
_audit_creation_method     SHELXL-97
_chemical_name_systematic
;
<i>catena</i>-Poly[(\m-2-amino-1,3,4-thiadiazole-
\k^2^<i>N</i>^3^:<i>N</i>^4^)di-\m-chlorido-cadmium]
;
_chemical_name_common     ?
_chemical_formula_moiety     'C2 H3 Cd Cl2 N3 S'
_chemical_formula_sum     'C2 H3 Cd Cl2 N3 S'
_chemical_formula_iupac     '[Cd Cl2 (C2 H3 N3 S)]'
_chemical_formula_weight     284.43
_chemical_melting_point     ?
_symmetry_cell_setting     monoclinic
_symmetry_space_group_name_H-M     'P 21/n'
_symmetry_space_group_name_hall     '-P 2yn'
loop_
    _symmetry_equiv_pos_as_xyz
    'x, y, z'
    '-x+1/2, y+1/2, -z+1/2'
    '-x, -y, -z'
    'x-1/2, -y-1/2, z-1/2'
_cell_length_a     7.7264(6)
_cell_length_b     7.2227(6)
_cell_length_c     12.7608(11)
_cell_angle_alpha     90.00
_cell_angle_beta     95.489(2)
_cell_angle_gamma     90.00
_cell_volume     708.86(10)
_cell_formula_units_Z     4
_cell_measurement_reflns_used     3467
_cell_measurement_theta_min     2.650
_cell_measurement_theta_max     26.011
_cell_measurement_temperature     297(2)
_exptl_crystal_description     parallelepiped
_exptl_crystal_colour     colourless
_exptl_crystal_size_max     0.48
_exptl_crystal_size_mid     0.46
_exptl_crystal_size_min     0.34
_exptl_crystal_density_diffrn     2.665
_exptl_crystal_density_meas     ?
_exptl_crystal_density_method     'not measured'
_exptl_crystal_F_000     536
_exptl_absorpt_coefficient_mu     4.036
_exptl_absorpt_correction_type     multi-scan
_exptl_absorpt_process_details     '(SADABS; Bruker, 2000)'
_exptl_absorpt_correction_T_min     0.1700
_exptl_absorpt_correction_T_max     0.3407
_exptl_special_details
;
Refinement of <i>F</i>^2^ against ALL reflections. The weighted <i>R</i>-factor
<i>wR</i> and goodness of fit <i>S</i> are based on <i>F</i>^2^, conventional
<i>R</i>-factors <i>R</i> are based on <i>F</i>, with <i>F</i> set to zero for
negative <i>F</i>^2^. The threshold expression of <i>F</i>^2^ >
\s(<i>F</i>^2^) is used only for calculating <i>R</i>-factors(gt) <i>etc</i>.
and is not relevant to the choice of reflections for refinement.
<i>R</i>-factors based on <i>F</i>^2^ are statistically about twice as large
as those based on <i>F</i>, and <i>R</i>- factors based on ALL data will be
even larger.
;
_diffrn_ambient_temperature     297(2)
_diffrn_radiation_type     MoK\a
_diffrn_radiation_wavelength     0.71073
_diffrn_radiation_source     'fine-focus sealed tube'
_diffrn_radiation_monochromator     graphite
_diffrn_measurement_device_type     'Bruker APEXII CCD'
_diffrn_measurement_method     '\f and \w'
_diffrn_detector_area_resol_mean     ?
_diffrn_reflns_number     3718
_diffrn_reflns_av_R_equivalents     0.0191
_diffrn_reflns_av_sigmaI/netI     0.0134
_diffrn_reflns_theta_min     2.96
_diffrn_reflns_theta_max     26.01
_diffrn_reflns_theta_full     25.00
_diffrn_measured_fraction_theta_max     0.995
_diffrn_measured_fraction_theta_full     0.996
_diffrn_reflns_limit_h_min     -9
_diffrn_reflns_limit_h_max     9
_diffrn_reflns_limit_k_min     -8
_diffrn_reflns_limit_k_max     7
_diffrn_reflns_limit_l_min     -15
_diffrn_reflns_limit_l_max     10
_diffrn_standards_number     ?
_diffrn_standards_interval_count     ?
_diffrn_standards_interval_time     ?
_diffrn_standards_decay_%     ?
_refine_special_details
;
Refinement of <i>F</i>^2^ against ALL reflections. The weighted <i>R</i>-factor
<i>wR</i> and goodness of fit <i>S</i> are based on <i>F</i>^2^, conventional
<i>R</i>-factors <i>R</i> are based on <i>F</i>, with <i>F</i> set to zero for
negative <i>F</i>^2^. The threshold expression of <i>F</i>^2^ >
\s(<i>F</i>^2^) is used only for calculating <i>R</i>-factors(gt) <i>etc</i>.
and is not relevant to the choice of reflections for refinement.
<i>R</i>-factors based on <i>F</i>^2^ are statistically about twice as large
as those based on <i>F</i>, and <i>R</i>- factors based on ALL data will be
even larger.
;
_reflns_number_total     1381
_reflns_number_gt     1354
_reflns_threshold_expression     I>2sigma(I)
_refine_ls_structure_factor_coef     Fsqd
_refine_ls_matrix_type     full
_refine_ls_R_factor_all     0.0223
_refine_ls_R_factor_gt     0.0211
_refine_ls_wR_factor_gt     0.0555
_refine_ls_wR_factor_ref     0.0561
_refine_ls_goodness_of_fit_ref     1.155
_refine_ls_restrained_S_all     1.155
_refine_ls_number_reflns     1381
_refine_ls_number_parameters     83
_refine_ls_number_restraints     1
_refine_ls_hydrogen_treatment     constr
_refine_ls_weighting_scheme     calc
_refine_ls_weighting_details
         'calc w=1/[\s^2^(Fo^2^)+(0.0313P)^2^+0.7123P] where P=(Fo^2^+2Fc^2^)/3'
_atom_sites_solution_hydrogens     geom
_atom_sites_solution_primary     direct
_atom_sites_solution_secondary     difmap
_refine_ls_shift/su_max     0.001
_refine_ls_shift/su_mean     0.000
_refine_diff_density_max     0.608
_refine_diff_density_min     -0.762
_refine_ls_extinction_method     'SHELXL97 (Sheldrick, 2008)'
_refine_ls_extinction_coef     0.0097(6)
_refine_ls_extinction_expression
                                  'Fc^*^=kFc[1+0.001xFc^2^\l^3^/sin(2\q)]^-1/4^'
loop_
    _atom_type_symbol
    _atom_type_description
    _atom_type_scat_dispersion_real
    _atom_type_scat_dispersion_imag
    _atom_type_scat_source
    'C' 'C' 0.0033 0.0016
                         'International Tables Vol C Tables 4.2.6.8 and 6.1.1.4'
    'H' 'H' 0.0000 0.0000
                         'International Tables Vol C Tables 4.2.6.8 and 6.1.1.4'
    'N' 'N' 0.0061 0.0033
                         'International Tables Vol C Tables 4.2.6.8 and 6.1.1.4'
    'S' 'S' 0.1246 0.1234
                         'International Tables Vol C Tables 4.2.6.8 and 6.1.1.4'
    'Cl' 'Cl' 0.1484 0.1585
                         'International Tables Vol C Tables 4.2.6.8 and 6.1.1.4'
    'Cd' 'Cd' -0.8075 1.2024
                         'International Tables Vol C Tables 4.2.6.8 and 6.1.1.4'
_computing_data_collection     'APEX2 (Bruker, 2010)'
_computing_cell_refinement     'SAINT (Bruker, 2010)'
_computing_data_reduction     'SAINT (Bruker, 2010'
_computing_structure_solution     'SHELXS97 (Sheldrick, 2008)'
_computing_structure_refinement     'SHELXL97 (Sheldrick, 2008)'
_computing_molecular_graphics     'DAIMOND (Brandenburg, 2010)'
_computing_publication_material     'SHELXL97 (Sheldrick, 2008)'
loop_
    _atom_site_type_symbol
    _atom_site_label
    _atom_site_fract_x
    _atom_site_fract_y
    _atom_site_fract_z
    _atom_site_U_iso_or_equiv
    _atom_site_adp_type
    _atom_site_calc_flag
    _atom_site_refinement_flags
    _atom_site_occupancy
    _atom_site_symmetry_multiplicity
    _atom_site_disorder_assembly
    _atom_site_disorder_group
    Cd Cd 0.73571(3) 0.17322(3) 0.745512(14) 0.02441(12) Uani d . 1 1 . .
    Cl Cl1 0.51717(10) -0.08486(9) 0.79344(6) 0.02966(18) Uani d . 1 1 . .
    Cl Cl2 0.97270(10) -0.06290(9) 0.83088(6) 0.03076(18) Uani d . 1 1 . .
    S S 0.70167(11) 0.40964(10) 1.09911(6) 0.03228(19) Uani d . 1 1 . .
    N N1 0.7182(3) 0.3292(3) 0.90672(19) 0.0253(5) Uani d . 1 1 . .
    N N2 0.7623(3) 0.5146(3) 0.91436(18) 0.0245(5) Uani d . 1 1 . .
    N N3 0.7988(4) 0.7503(4) 1.0408(2) 0.0412(7) Uani d D 1 1 . .
    H H3A 0.8242 0.8302 0.9947 0.049 Uiso calc RD 1 1 . .
    H H3B 0.7969 0.7827 1.1056 0.049 Uiso calc RD 1 1 . .
    C C1 0.6831(4) 0.2586(4) 0.9949(2) 0.0281(6) Uani d . 1 1 . .
    H H1A 0.6504 0.1356 1.0016 0.034 Uiso calc R 1 1 . .
    C C2 0.7623(4) 0.5757(4) 1.0118(2) 0.0260(6) Uani d . 1 1 . .
loop_
    _atom_site_aniso_label
    _atom_site_aniso_U_11
    _atom_site_aniso_U_22
    _atom_site_aniso_U_33
    _atom_site_aniso_U_12
    _atom_site_aniso_U_13
    _atom_site_aniso_U_23
    Cd 0.03477(16) 0.01300(14) 0.02532(16) 0.00063(7) 0.00221(9) -0.00127(6)
    Cl1 0.0319(4) 0.0198(3) 0.0383(4) -0.0011(3) 0.0083(3) 0.0025(3)
    Cl2 0.0327(4) 0.0180(3) 0.0395(4) -0.0019(3) -0.0070(3) 0.0008(3)
    S 0.0457(5) 0.0284(4) 0.0229(4) -0.0039(3) 0.0040(3) 0.0012(3)
    N1 0.0344(13) 0.0146(11) 0.0270(12) 0.0000(9) 0.0037(10) -0.0012(9)
    N2 0.0324(12) 0.0156(11) 0.0255(11) -0.0012(9) 0.0025(9) -0.0007(9)
    N3 0.0633(19) 0.0271(14) 0.0331(14) -0.0125(13) 0.0037(13) -0.0069(11)
    C1 0.0370(16) 0.0189(14) 0.0282(14) -0.0014(12) 0.0027(11) 0.0014(11)
    C2 0.0298(15) 0.0218(14) 0.0258(14) 0.0001(11) -0.0006(11) -0.0006(10)
_geom_special_details
;
All e.s.d.'s (except the e.s.d. in the dihedral angle between two l.s. planes)
are estimated using the full covariance matrix. The cell e.s.d.'s are taken
into account individually in the estimation of e.s.d.'s in distances, angles
and torsion angles; correlations between e.s.d.'s in cell parameters are only
used when they are defined by crystal symmetry. An approximate (isotropic)
treatment of cell e.s.d.'s is used for estimating e.s.d.'s involving l.s.
planes.
;
loop_
    _geom_bond_atom_site_label_1
    _geom_bond_atom_site_label_2
    _geom_bond_site_symmetry_2
    _geom_bond_distance
    _geom_bond_publ_flag
    Cd N1 . 2.361(2) y
    Cd N2 2_646 2.341(2) y
    Cd Cl1 . 2.6262(7) y
    Cd Cl1 2_656 2.6697(7) y
    Cd Cl2 . 2.6583(7) y
    Cd Cl2 2_656 2.6222(7) y
    S C1 . 1.715(3) ?
    S C2 . 1.731(3) ?
    N1 C1 . 1.287(4) ?
    N1 N2 . 1.383(3) ?
    N2 C2 . 1.320(4) ?
    N2 Cd 2_656 2.341(2) ?
    N3 C2 . 1.337(4) ?
    N3 H3A . 0.8600 ?
    N3 H3B . 0.8600 ?
    C1 H1A . 0.9300 ?
loop_
    _geom_angle_atom_site_label_1
    _geom_angle_atom_site_label_2
    _geom_angle_atom_site_label_3
    _geom_angle_site_symmetry_1
    _geom_angle_site_symmetry_3
    _geom_angle
    _geom_angle_publ_flag
    N2 Cd N1 2_646 . 177.00(9) ?
    N2 Cd Cl2 2_646 2_656 94.97(6) ?
    N1 Cd Cl2 . 2_656 83.84(6) ?
    N2 Cd Cl1 2_646 . 85.04(6) ?
    N1 Cd Cl1 . . 92.52(6) ?
    Cl2 Cd Cl1 2_656 . 102.52(2) ?
    N2 Cd Cl2 2_646 . 88.94(6) ?
    N1 Cd Cl2 . . 92.51(6) ?
    Cl2 Cd Cl2 2_656 . 173.27(2) ?
    Cl1 Cd Cl2 . . 83.24(2) ?
    N2 Cd Cl1 2_646 2_656 95.37(6) ?
    N1 Cd Cl1 . 2_656 87.23(6) ?
    Cl2 Cd Cl1 2_656 2_656 83.09(2) ?
    Cl1 Cd Cl1 . 2_656 174.324(18) ?
    Cl2 Cd Cl1 . 2_656 91.11(2) ?
    Cd Cl1 Cd . 2_646 86.22(2) ?
    Cd Cl2 Cd 2_646 . 86.53(2) ?
    C1 S C2 . . 87.11(14) ?
    C1 N1 N2 . . 113.1(2) ?
    C1 N1 Cd . . 127.38(19) ?
    N2 N1 Cd . . 119.28(16) ?
    C2 N2 N1 . . 111.6(2) ?
    C2 N2 Cd . 2_656 131.18(19) ?
    N1 N2 Cd . 2_656 115.76(16) ?
    C2 N3 H3A . . 120.0 ?
    C2 N3 H3B . . 120.0 ?
    H3A N3 H3B . . 120.0 ?
    N1 C1 S . . 114.6(2) ?
    N1 C1 H1A . . 122.7 ?
    S C1 H1A . . 122.7 ?
    N2 C2 N3 . . 123.8(3) ?
    N2 C2 S . . 113.5(2) ?
    N3 C2 S . . 122.6(2) ?
loop_
    _geom_hbond_atom_site_label_D
    _geom_hbond_atom_site_label_H
    _geom_hbond_atom_site_label_A
    _geom_hbond_site_symmetry_A
    _geom_hbond_distance_DH
    _geom_hbond_distance_HA
    _geom_hbond_distance_DA
    _geom_hbond_angle_DHA
    N3 H3A Cl2 1_565 0.86 2.60 3.390(3) 154
    N3 H3B Cl2 3_767 0.86 2.77 3.216(3) 114
data_global
_journal_date_recd_electronic     2011-07-04
_journal_date_accepted     2011-07-06
_journal_name_full     'Acta Crystallographica, Section E'
_journal_year     2011
_journal_volume     67
_journal_issue      8
_journal_page_first     m1082
_journal_page_last     m1082
_journal_paper_category     QM
_journal_coeditor_code     XU5265
_publ_contact_author_name     'Maw-Cherng Suen'
_publ_contact_author_address
;
Department of Material and Fiber,
Nanya Institute of Technology,
Chung-Li 32091
Taiwan R.O.C.
;
_publ_contact_author_email     'sun@nanya.edu.tw'
_publ_contact_author_fax     ?
_publ_contact_author_phone     ?
_publ_section_title
;\
<i>catena</i>-Poly[(\m-2-amino-1,3,4-thiadiazole-\k^2^<i>N</i>^3^:<i>N</i>^4^)\
di-\m-chlorido-cadmium]
;
loop_
    _publ_author_name
    _publ_author_address
    'Suen, Maw-Cherng'
;
Department of Material and Fiber,
Nanya Institute of Technology
Chung-Li 320,
Taiwan
;
    'Yeh, Chun-Wei'
;
Department of Chemistry,
Chung-Yuan Christian University,
Chung-Li,
Taiwan
;
    'Chi-Hsiung Jou '
;
Department of Materials and Textiles,
Oriental Institute of Technology,
New Taipei City,
Taiwan
;
_iucr_refine_instructions_details
;
TITL 1 in P2(1)/n
CELL 0.71073   7.7264   7.2227  12.7608  90.000  95.489  90.000
ZERR    4.00   0.0006   0.0006   0.0011   0.000   0.002   0.000
LATT  1
SYMM 0.5-X, 0.5+Y, 0.5-Z
SFAC C H N S CL CD
UNIT 8 12 12 4 8 4
SIZE 0.48 0.46 0.34
TEMP 24
ACTA 50
SADI N3 H3A N3 H3B
L.S. 4
BOND $H
FMAP 2
PLAN 0
HTAB
WGHT    0.031300    0.712300
EXTI    0.009722
FVAR       1.47870
CD    6    0.735709    0.173215    0.745512    11.00000    0.03477    0.01300 =
         0.02532   -0.00127    0.00221    0.00063
CL1   5    0.517172   -0.084860    0.793438    11.00000    0.03188    0.01975 =
         0.03829    0.00246    0.00827   -0.00108
CL2   5    0.972704   -0.062897    0.830878    11.00000    0.03274    0.01798 =
         0.03954    0.00078   -0.00697   -0.00186
S     4    0.701673    0.409643    1.099106    11.00000    0.04570    0.02837 =
         0.02291    0.00124    0.00405   -0.00388
N1    3    0.718166    0.329186    0.906723    11.00000    0.03439    0.01459 =
         0.02695   -0.00118    0.00374   -0.00002
N2    3    0.762321    0.514607    0.914355    11.00000    0.03243    0.01561 =
         0.02549   -0.00068    0.00247   -0.00116
N3    3    0.798826    0.750255    1.040820    11.00000    0.06334    0.02705 =
         0.03313   -0.00695    0.00375   -0.01252
AFIX  93
H3A   2    0.824175    0.830188    0.994732    11.00000   -1.20000
H3B   2    0.796948    0.782661    1.105551    11.00000   -1.20000
AFIX   0
C1    1    0.683120    0.258616    0.994903    11.00000    0.03699    0.01895 =
         0.02817    0.00140    0.00272   -0.00135
AFIX  43
H1A   2    0.650365    0.135596    1.001568    11.00000   -1.20000
AFIX   0
C2    1    0.762345    0.575651    1.011844    11.00000    0.02985    0.02182 =
         0.02580   -0.00059   -0.00056    0.00006
HKLF 4
REM  ccatdem in P2(1)/n
REM R1 =  0.0211 for   1354 Fo > 4sig(Fo)  and  0.0223 for all   1381 data
REM     83 parameters refined using      1 restraints
END
;
