# Supplementary material for: catena-Poly[(μ-2-amino-1,3,4-thia­diazole-κ2 N 3:N 4)di-μ-chlorido-cadmium]
Source: Acta Crystallogr Sect E Struct Rep Online. 2011 Jul 13;67(Pt 8):m1082. doi: 10.1107/S1600536811027048 (PMC3212157; doi:10.1107/S1600536811027048)
Supplement: Supplementary file 2 [file e-67-m1082-Isup2.hkl]

# 
# h,k,l, Fc-squared, Fo-squared, sigma(Fo-squared) and status flag 
# 
data_I
_shelx_title ' ccatdem in P2(1)/n' 
_shelx_refln_list_code          4 
_shelx_F_calc_maximum      213.01 
_exptl_crystal_F_000       536.00 
_reflns_d_resolution_high  0.8105 
 
loop_ 
 _symmetry_equiv_pos_as_xyz 
 'x, y, z' 
 '-x+1/2, y+1/2, -z+1/2' 
 '-x, -y, -z' 
 'x-1/2, -y-1/2, z-1/2' 
 
_cell_length_a     7.7264 
_cell_length_b     7.2227 
_cell_length_c    12.7608 
_cell_angle_alpha  90.000 
_cell_angle_beta   95.489 
_cell_angle_gamma  90.000 
 
_shelx_F_squared_multiplier     1.000 
 
loop_ 
 _refln_index_h 
 _refln_index_k 
 _refln_index_l 
 _refln_F_squared_calc 
 _refln_F_squared_meas 
 _refln_F_squared_sigma 
 _refln_observed_status 
   2   0   0    35233.52    35382.37    198.79 o 
   4   0   0    43863.43    43301.05    164.07 o 
   6   0   0     1286.00     1347.95    123.04 o 
   8   0   0     1541.47     1521.27     17.67 o 
   1   1   0       83.78      105.52      2.07 o 
   2   1   0     6005.38     5958.04     38.02 o 
   3   1   0       59.99       58.59      1.49 o 
   4   1   0     6308.15     6325.85     24.64 o 
   5   1   0       18.45       21.34      1.14 o 
   6   1   0     3264.50     3206.96     38.62 o 
   7   1   0        4.80        5.57      1.12 o 
   8   1   0     1184.33     1088.88     25.31 o 
   9   1   0      268.72      255.84      5.24 o 
   0   2   0      938.26      825.90      5.02 o 
   1   2   0     5622.35     5514.51     55.52 o 
   2   2   0    16535.32    15609.94    221.34 o 
   3   2   0    10999.71    10955.21     86.03 o 
   4   2   0      182.26      159.22      3.38 o 
   5   2   0     1561.03     1574.49     14.57 o 
   6   2   0     1653.52     1573.73     16.38 o 
   7   2   0     4627.50     4383.77     21.92 o 
   8   2   0       46.66       47.09      2.80 o 
   9   2   0      127.83      122.17      9.16 o 
   1   3   0      543.71      545.69      9.94 o 
   2   3   0       54.35       48.05      1.15 o 
   3   3   0       24.56       36.09      1.82 o 
   4   3   0        6.52        8.54      1.03 o 
   5   3   0      795.93      774.61     13.58 o 
   6   3   0      125.07      133.08     16.55 o 
   7   3   0      380.69      364.98      8.08 o 
   8   3   0        6.30        5.36      3.71 o 
   0   4   0     3629.28     3582.46     98.87 o 
   1   4   0    13956.02    13102.55    216.27 o 
   2   4   0      416.27      404.58      3.26 o 
   3   4   0     3880.52     3710.67     70.58 o 
   4   4   0     1772.43     1693.40     24.75 o 
   5   4   0     6164.80     5903.62     70.19 o 
   6   4   0       91.32       82.84      5.60 o 
   7   4   0       21.73       26.34      6.27 o 
   8   4   0      159.47      181.24     14.05 o 
   1   5   0        8.06       20.03      3.32 o 
   2   5   0       19.19       67.18     32.25 o 
   3   5   0     1575.26     1507.49     16.75 o 
   4   5   0      294.87      286.47      3.30 o 
   5   5   0      426.64      417.48      5.11 o 
   6   5   0       29.19       23.02      3.35 o 
   7   5   0      841.20      803.59     10.68 o 
   1   6   0      671.92      557.25     66.86 o 
   2   6   0    10602.48    10039.29    181.86 o 
   3   6   0      995.05      989.90      7.56 o 
   4   6   0      938.19      896.68     16.41 o 
   5   6   0       74.47       82.79      3.48 o 
   6   6   0     4214.65     4074.84     68.04 o 
   7   6   0      312.39      295.42      7.04 o 
   1   7   0       67.63       89.69      8.48 o 
   2   7   0       67.87       71.44      3.31 o 
   3   7   0      148.82      149.33      5.63 o 
   4   7   0        0.52        4.22      2.28 o 
   5   7   0      138.25      152.58      5.39 o 
   0   8   0     5290.62     5212.13     40.98 o 
   1   8   0     3065.93     3010.01     20.01 o 
   2   8   0      440.93      425.99      6.69 o 
   3   8   0     1418.59     1427.62     13.12 o 
   4   8   0     2868.78     2791.34     26.17 o 
  -9   0   1     2223.34     2164.34     23.29 o 
  -7   0   1      455.27      462.87     34.97 o 
  -5   0   1    11586.54    11098.19    125.85 o 
  -3   0   1     4381.03     4127.65     93.28 o 
  -1   0   1    31221.46    29603.84    192.34 o 
   3   0   1    16660.00    16517.55    113.48 o 
   5   0   1    18018.20    18591.86    281.74 o 
   7   0   1     1015.98     1036.47     45.04 o 
   9   0   1     2200.79     2053.66     22.20 o 
  -9   1   1       91.89       84.64      3.48 o 
  -8   1   1      503.38      484.42     26.02 o 
  -7   1   1      845.42      800.80     17.29 o 
  -6   1   1       28.42       31.86      5.87 o 
  -5   1   1      160.31      172.42      6.02 o 
  -4   1   1      720.37      643.36      5.44 o 
  -3   1   1     1627.58     1678.28     63.79 o 
  -2   1   1     6298.07     6590.22     48.24 o 
  -1   1   1      226.75      249.68      3.82 o 
   0   1   1     2210.30     2171.81     40.34 o 
   1   1   1      249.00      320.35     23.64 o 
   2   1   1    14097.65    13835.01    344.04 o 
   3   1   1      437.82      395.09      5.36 o 
   4   1   1     2223.59     2287.21     12.48 o 
   5   1   1     1217.19     1181.36     12.58 o 
   6   1   1     1429.81     1426.75     24.81 o 
   7   1   1     1132.28     1116.68     13.67 o 
   8   1   1      246.68      224.93      5.76 o 
   9   1   1      746.85      708.42      9.74 o 
  -9   2   1        0.32        7.62      3.17 o 
  -8   2   1      612.43      544.86     31.50 o 
  -7   2   1     1497.77     1456.25     34.66 o 
  -6   2   1     7249.36     6902.19    139.33 o 
  -5   2   1      582.88      544.35      7.84 o 
  -4   2   1     5682.84     5744.50     37.22 o 
  -3   2   1     9306.68     9308.62    102.21 o 
  -2   2   1    45371.47    43086.95    177.54 o 
  -1   2   1     5494.20     5473.39     83.08 o 
   0   2   1     5157.63     5026.52     82.08 o 
   1   2   1     8441.48     8476.75    139.41 o 
   2   2   1    29489.20    29619.85    182.50 o 
   3   2   1     5691.86     5576.51     42.16 o 
   4   2   1      181.37      186.09     13.41 o 
   5   2   1      571.44      614.52      9.95 o 
   6   2   1     2605.64     2262.10    133.43 o 
   7   2   1     1326.05     1287.66     13.77 o 
   8   2   1        2.18      103.99     57.31 o 
   9   2   1        0.48        9.21      3.70 o 
  -8   3   1      514.39      528.87     33.49 o 
  -7   3   1        0.28        0.44      1.31 o 
  -6   3   1     1669.78     1577.49     13.00 o 
  -5   3   1     1340.97     1342.99     20.42 o 
  -4   3   1      375.74      349.68      3.31 o 
  -3   3   1       97.95       87.06      2.72 o 
  -2   3   1      782.10      728.64      5.76 o 
  -1   3   1        0.12       94.08     45.83 o 
   0   3   1      149.02      162.59      2.95 o 
   1   3   1      721.70      725.53      6.99 o 
   2   3   1      476.50      472.96      8.34 o 
   3   3   1      648.30      588.43      7.06 o 
   4   3   1      796.79      756.01      3.77 o 
   5   3   1       31.03       82.79     40.55 o 
   6   3   1     1094.47     1044.32     10.21 o 
   7   3   1       26.05       27.31      2.32 o 
   8   3   1      286.85      273.95      6.73 o 
  -8   4   1     1051.61     1035.88     31.43 o 
  -7   4   1        0.66        1.79      1.49 o 
  -6   4   1      747.83      716.02      6.49 o 
  -5   4   1      128.05      115.53      2.80 o 
  -4   4   1     8491.19     8539.59    122.09 o 
  -3   4   1      151.06      143.55      3.05 o 
  -2   4   1      954.41      937.00      5.94 o 
  -1   4   1      474.62      441.61      7.48 o 
   0   4   1    23855.38    23631.91    226.87 o 
   1   4   1     1880.06     1856.68     24.99 o 
   2   4   1     1448.94     1416.98     16.05 o 
   3   4   1      970.06      949.78      5.32 o 
   4   4   1    14473.04    13845.84    109.97 o 
   5   4   1     1612.19     1447.93    105.84 o 
   6   4   1      860.13      834.16      9.51 o 
   7   4   1      225.09      216.70      6.44 o 
   8   4   1     1941.62     1751.56     31.77 o 
  -7   5   1      444.67      443.50     13.27 o 
  -6   5   1       77.76       93.25     18.35 o 
  -5   5   1     1662.35     1633.49     16.70 o 
  -4   5   1       19.02       25.79      3.65 o 
  -3   5   1     1072.23     1062.51     17.10 o 
  -2   5   1      379.76      335.54      6.20 o 
  -1   5   1      106.93      123.42      2.08 o 
   0   5   1       10.90       20.08      1.23 o 
   1   5   1      137.17      162.11      2.86 o 
   2   5   1      291.89      270.38      7.34 o 
   3   5   1      866.87      818.25      9.17 o 
   4   5   1      310.81      310.56      4.05 o 
   5   5   1       59.64       55.84      2.79 o 
   6   5   1       28.66       23.36      2.25 o 
   7   5   1      496.39      465.28      7.84 o 
  -7   6   1     2180.15     1985.89    166.84 o 
  -6   6   1      104.31      102.74      6.12 o 
  -5   6   1     2106.80     2010.04     52.48 o 
  -4   6   1      158.60      161.87      2.83 o 
  -3   6   1    11620.70    11658.43     36.25 o 
  -2   6   1      855.88      817.12      7.95 o 
  -1   6   1    10589.62     9625.90    129.49 o 
   0   6   1       37.50       40.63      5.16 o 
   1   6   1     9569.95     9556.47    113.43 o 
   2   6   1     1089.64     1097.44     13.77 o 
   3   6   1     7301.05     7164.71     27.93 o 
   4   6   1        4.33        5.63      2.27 o 
   5   6   1      922.70      968.55     56.64 o 
   6   6   1      402.71      388.54      7.46 o 
  -5   7   1     1348.34     1330.91     50.58 o 
  -4   7   1      133.84      129.04      3.10 o 
  -3   7   1       33.66       33.01      1.83 o 
  -2   7   1      453.99      451.22      6.01 o 
  -1   7   1      309.37      308.15      5.25 o 
   0   7   1       23.57       28.72      1.97 o 
   1   7   1     1357.89     1309.08     19.79 o 
   2   7   1      302.21      296.77      4.20 o 
   3   7   1      184.57      188.73      3.51 o 
   4   7   1       45.49       85.60     39.50 o 
   5   7   1     1498.54     1528.75     27.32 o 
  -4   8   1     1261.85     1245.25     26.93 o 
  -3   8   1      654.06      666.72      9.55 o 
  -2   8   1      149.04      157.11      6.40 o 
  -1   8   1     3192.03     3076.65     20.25 o 
   0   8   1     2545.51     2450.13     17.69 o 
   1   8   1     2012.40     1928.45     21.24 o 
   2   8   1      679.34      674.23     20.01 o 
   3   8   1     1499.32     1458.67     10.71 o 
   4   8   1     2065.50     2179.23     84.16 o 
  -8   0   2     2194.44     2278.08     22.94 o 
  -6   0   2     3849.87     3809.90     20.77 o 
  -4   0   2    17780.95    17802.35    848.71 o 
  -2   0   2     1145.15     1080.73      9.85 o 
   0   0   2    22805.92    24047.64    147.58 o 
   2   0   2      135.54      182.08     10.39 o 
   4   0   2    13219.43    13356.75     84.13 o 
   6   0   2      265.32      282.82     46.38 o 
   8   0   2     2014.12     1982.44     92.18 o 
  -9   1   2      406.57      406.59     10.08 o 
  -8   1   2      480.65      499.46     17.91 o 
  -7   1   2      374.54      402.20      5.06 o 
  -6   1   2      663.39      672.54     16.95 o 
  -5   1   2     2014.31     1996.90     20.41 o 
  -4   1   2      102.21      103.66      2.40 o 
  -3   1   2      213.30      263.82      5.42 o 
  -2   1   2      225.03      226.59      3.76 o 
  -1   1   2     1862.93     1885.52     25.09 o 
   0   1   2     1385.71     1485.20     11.45 o 
   1   1   2       27.08       51.29     12.02 o 
   2   1   2     1133.04     1167.52      6.56 o 
   3   1   2     1216.27     1231.05      9.76 o 
   4   1   2      772.99      845.84     14.24 o 
   5   1   2      271.59      252.78      4.00 o 
   6   1   2       93.13      114.23      4.80 o 
   7   1   2     1510.17     1474.19     16.25 o 
   8   1   2      620.00      582.67      6.92 o 
   9   1   2       66.75       69.60      2.69 o 
  -9   2   2       43.66       46.94      3.15 o 
  -8   2   2      363.57      377.31     15.70 o 
  -7   2   2     1557.96     1702.12     20.87 o 
  -6   2   2     1168.97     1137.02     27.52 o 
  -5   2   2     1031.91     1045.22     29.60 o 
  -4   2   2      903.15      942.43     10.87 o 
  -3   2   2    10876.94    10588.26     81.04 o 
  -2   2   2     6551.44     6314.69     56.92 o 
  -1   2   2    12148.38    11791.00     73.66 o 
   0   2   2     1198.45     1196.51     25.95 o 
   1   2   2    19171.66    19557.23     83.96 o 
   2   2   2    17215.96    17472.36     91.54 o 
   3   2   2    15106.02    15130.66     44.44 o 
   4   2   2     2711.45     2755.35     20.66 o 
   5   2   2     2912.57     2833.11     34.01 o 
   6   2   2     5229.65     5437.50    247.88 o 
   7   2   2     2525.08     2466.04     27.59 o 
   8   2   2      327.07      272.76      6.13 o 
   9   2   2        0.60        1.26      3.43 o 
  -8   3   2        5.64        4.56      1.59 o 
  -7   3   2     1406.01     1423.89     35.82 o 
  -6   3   2      175.62      182.66      4.59 o 
  -5   3   2     1352.43     1321.93     15.62 o 
  -4   3   2     1539.08     1542.60     19.44 o 
  -3   3   2      993.18      997.04     17.85 o 
  -2   3   2      238.02      215.58      3.37 o 
  -1   3   2      279.59      297.63      5.02 o 
   0   3   2    10539.91    10762.83    199.65 o 
   1   3   2      953.71      972.46     12.37 o 
   2   3   2      127.65      107.71      2.45 o 
   3   3   2      697.44      717.82      9.17 o 
   4   3   2     1600.44     1507.28     68.99 o 
   5   3   2     2467.01     2338.86     61.96 o 
   6   3   2      698.12      688.33     16.25 o 
   7   3   2      738.90      677.60     10.08 o 
   8   3   2       27.35       33.21      2.66 o 
  -8   4   2      266.46      285.67     37.57 o 
  -7   4   2     1494.51     1460.80     26.08 o 
  -6   4   2      146.42      144.91      3.08 o 
  -5   4   2    11363.77    11086.05    103.84 o 
  -4   4   2     3027.14     2787.45    159.62 o 
  -3   4   2     9241.01     9377.08     37.84 o 
  -2   4   2     1531.68     1552.83     47.73 o 
  -1   4   2    22118.21    22231.81    254.63 o 
   0   4   2     4899.97     4959.92     84.02 o 
   1   4   2    10387.16    10686.44     48.54 o 
   2   4   2      517.51      554.22     10.04 o 
   3   4   2     5269.45     5709.96    162.79 o 
   4   4   2      554.99      550.54     18.93 o 
   5   4   2     3579.69     3665.61     44.72 o 
   6   4   2       17.79       29.01      8.38 o 
   7   4   2      223.46      227.52     13.44 o 
   8   4   2       46.65       43.13      3.39 o 
  -7   5   2      913.99      907.53     11.36 o 
  -6   5   2      189.19      187.00     12.11 o 
  -5   5   2      164.87      168.32      4.84 o 
  -4   5   2     2984.61     2911.89     23.56 o 
  -3   5   2       65.12       73.40      2.08 o 
  -2   5   2        0.19        9.28      3.17 o 
  -1   5   2     2774.36     2653.20     34.76 o 
   0   5   2     1458.89     1491.59     14.25 o 
   1   5   2      981.35     1005.38      8.69 o 
   2   5   2     1535.47     1472.95      8.79 o 
   3   5   2     1823.75     1852.76     26.28 o 
   4   5   2      166.87      161.57      6.39 o 
   5   5   2      632.87      611.72     14.41 o 
   6   5   2     1061.81     1053.18     28.00 o 
   7   5   2      170.75      148.10      8.18 o 
  -7   6   2      252.80      253.64      6.45 o 
  -6   6   2     1562.42     1537.01     13.52 o 
  -5   6   2       27.92       30.90      2.03 o 
  -4   6   2     1127.50     1102.35     19.97 o 
  -3   6   2     1157.30     1150.20     18.99 o 
  -2   6   2    11453.56    10968.76     47.51 o 
  -1   6   2       20.42       23.96      3.39 o 
   0   6   2     5150.99     4987.31     65.36 o 
   1   6   2      928.10      894.72     35.57 o 
   2   6   2    16250.60    16064.87    187.88 o 
   3   6   2        8.80       74.89     36.95 o 
   4   6   2     2508.25     2378.03     56.94 o 
   5   6   2       64.17       68.28      3.36 o 
   6   6   2     3557.36     3387.72     54.31 o 
  -5   7   2      243.71      235.44     12.44 o 
  -4   7   2      494.97      478.08      5.78 o 
  -3   7   2       24.68       27.54      2.26 o 
  -2   7   2      750.51      736.35     17.34 o 
  -1   7   2      596.38      534.10      9.61 o 
   0   7   2       35.06       34.91      3.72 o 
   1   7   2      282.11      259.81      4.83 o 
   2   7   2      269.42      260.99     11.45 o 
   3   7   2       36.98       35.48      1.83 o 
   4   7   2      416.35      428.68      7.91 o 
   5   7   2      223.29      238.46     18.10 o 
  -4   8   2     1608.09     1542.18     39.56 o 
  -3   8   2     2284.30     2286.94     40.86 o 
  -2   8   2     1473.58     1469.91     31.96 o 
  -1   8   2     1339.13     1269.64     11.95 o 
   0   8   2     4568.86     4502.56     56.57 o 
   1   8   2     1745.95     1714.90     14.24 o 
   2   8   2      711.73      688.18      8.69 o 
   3   8   2      170.21      178.63      3.82 o 
  -9   0   3      212.61      215.07      7.20 o 
  -7   0   3      550.06      547.58      9.96 o 
  -5   0   3     5600.08     5868.47    209.04 o 
  -3   0   3    11686.21    12162.40     71.24 o 
  -1   0   3    40241.26    42817.32    240.19 o 
   1   0   3    29818.18    30018.49    165.87 o 
   3   0   3    16525.25    16395.24     64.41 o 
   5   0   3     6659.59     6669.63     30.37 o 
   7   0   3      668.94      651.51     11.53 o 
   9   0   3      690.67      664.80     12.06 o 
  -9   1   3      104.52      102.29      5.38 o 
  -8   1   3      165.94      181.72      6.62 o 
  -7   1   3     2304.24     2499.14     96.89 o 
  -6   1   3       66.22       74.24      2.77 o 
  -5   1   3      628.55      649.51      7.84 o 
  -4   1   3      943.14      977.57     24.70 o 
  -3   1   3     5293.82     5439.09    167.79 o 
  -2   1   3     5640.64     5455.54     88.64 o 
  -1   1   3        4.57       45.72     15.51 o 
   0   1   3     5640.34     5941.20     17.79 o 
   1   1   3       23.77       28.34      1.03 o 
   2   1   3     4886.69     4897.73     24.19 o 
   3   1   3     1540.49     1481.94     17.57 o 
   4   1   3     2417.75     2219.13    113.33 o 
   5   1   3     2109.41     2051.06     22.89 o 
   6   1   3      741.92      731.06     12.42 o 
   7   1   3      607.96      589.78     14.25 o 
   8   1   3       65.14       66.20      5.07 o 
   9   1   3      676.78      657.02     13.25 o 
  -9   2   3      277.27      305.60     17.43 o 
  -8   2   3      940.11     1148.79    111.83 o 
  -7   2   3     1344.96     1416.05     35.15 o 
  -6   2   3     4368.04     4886.64     44.80 o 
  -5   2   3     2172.82     2187.41     97.92 o 
  -4   2   3     4953.70     4758.42    114.84 o 
  -3   2   3     8043.57     7835.38     79.57 o 
  -2   2   3    15324.54    15015.57     92.25 o 
  -1   2   3     5182.60     5071.92     28.26 o 
   0   2   3     4719.35     4650.04     21.61 o 
   1   2   3     8615.67     8511.80     59.43 o 
   2   2   3    12290.37    12859.08     87.22 o 
   3   2   3     2702.48     2757.80     32.44 o 
   4   2   3     1712.10     1732.75     17.23 o 
   5   2   3     1566.14     1527.89     19.40 o 
   6   2   3     3496.84     3484.80     16.07 o 
   7   2   3      879.42      846.16     13.67 o 
   8   2   3      354.71      348.49     13.42 o 
  -8   3   3      652.67      677.30     14.40 o 
  -7   3   3     1167.50     1163.46     93.54 o 
  -6   3   3     1254.28     1243.96     11.70 o 
  -5   3   3      498.41      506.18     13.38 o 
  -4   3   3      466.39      466.43      5.93 o 
  -3   3   3     4612.92     4647.82     68.56 o 
  -2   3   3      616.98      636.72      4.57 o 
  -1   3   3       31.60       62.67     13.11 o 
   0   3   3      985.14     1023.75     11.48 o 
   1   3   3      925.28      937.58      7.16 o 
   2   3   3      794.08      843.92     11.38 o 
   3   3   3        6.01       19.94      5.11 o 
   4   3   3     2793.86     2819.00     22.83 o 
   5   3   3      399.26      395.56      7.46 o 
   6   3   3     1461.85     1344.21     15.64 o 
   7   3   3       84.92       88.95      5.79 o 
   8   3   3      951.62      860.71     30.77 o 
  -8   4   3      635.89      697.43     27.34 o 
  -7   4   3      137.46      144.89      8.67 o 
  -6   4   3     2119.93     2191.20     43.22 o 
  -5   4   3      435.40      437.91      4.64 o 
  -4   4   3     7987.25     8023.52     54.52 o 
  -3   4   3     2085.48     2068.91     16.74 o 
  -2   4   3    12435.18    12563.33     53.39 o 
  -1   4   3     1957.05     2056.78     35.56 o 
   0   4   3    26712.12    27307.76    132.32 o 
   1   4   3     5209.78     5207.54     35.36 o 
   2   4   3     9778.04    10237.77     69.72 o 
   3   4   3     1315.04     1321.24     13.32 o 
   4   4   3    10747.95    11101.60    187.86 o 
   5   4   3     1604.36     1502.33     12.04 o 
   6   4   3      604.49      599.28      9.66 o 
   7   4   3       61.21       50.14      2.99 o 
   8   4   3      816.21      786.21     10.54 o 
  -7   5   3       57.28       57.28      5.35 o 
  -6   5   3      756.56      743.24      8.70 o 
  -5   5   3      622.61      583.08     21.76 o 
  -4   5   3      142.06      144.26      3.64 o 
  -3   5   3      488.72      493.39      8.31 o 
  -2   5   3     1716.03     1764.57     12.47 o 
  -1   5   3       17.95       22.92      7.72 o 
   0   5   3     1064.47     1070.08     12.21 o 
   1   5   3      179.59      190.78      2.74 o 
   2   5   3        0.69       10.40      5.32 o 
   3   5   3      526.74      588.47     27.01 o 
   4   5   3     3941.24     4006.77     40.37 o 
   5   5   3       35.02       33.10      2.45 o 
   6   5   3      321.17      312.93      6.12 o 
   7   5   3      899.89      767.73     94.92 o 
  -6   6   3        0.97        0.61      1.73 o 
  -5   6   3     1949.34     2012.94     21.48 o 
  -4   6   3      499.21      489.39      5.45 o 
  -3   6   3     2945.69     2950.31     62.42 o 
  -2   6   3      167.50      146.58      9.82 o 
  -1   6   3     2217.51     2255.36     14.62 o 
   0   6   3      598.40      604.10      6.81 o 
   1   6   3     1887.56     1932.12     29.52 o 
   2   6   3      801.83      808.38     10.95 o 
   3   6   3     2157.08     2217.46     32.12 o 
   4   6   3       56.34       51.93      4.52 o 
   5   6   3      800.37      847.02     14.59 o 
   6   6   3      320.73      322.43     15.30 o 
  -5   7   3       36.13       39.36      5.02 o 
  -4   7   3       54.81       56.51      2.35 o 
  -3   7   3       92.03       99.25      4.98 o 
  -2   7   3     1010.84     1055.82     28.89 o 
  -1   7   3        0.01        1.68      2.45 o 
   0   7   3     1232.65     1183.16     18.77 o 
   1   7   3      309.84      296.96      5.07 o 
   2   7   3      329.15      345.74      9.69 o 
   3   7   3       12.92       16.76      1.78 o 
   4   7   3     1426.63     1431.07     22.12 o 
   5   7   3      390.09      389.39     10.41 o 
  -3   8   3      847.51      799.69     10.77 o 
  -2   8   3     1277.09     1228.01     31.28 o 
  -1   8   3     3364.68     3210.07     93.12 o 
   0   8   3     4057.97     4098.21     56.24 o 
   1   8   3     1354.43     1338.14     12.46 o 
   2   8   3     1519.83     1561.28     14.90 o 
   3   8   3     2404.02     2368.21     24.64 o 
  -8   0   4     1628.40     1703.05     19.47 o 
  -6   0   4     3221.21     3507.73     59.95 o 
  -4   0   4     7275.52     7913.03     50.15 o 
  -2   0   4    14864.91    14033.75     56.71 o 
   0   0   4    18463.66    18715.80    103.95 o 
   2   0   4    11617.74    11699.18    348.87 o 
   4   0   4     8021.30     8040.71    180.99 o 
   6   0   4     2084.47     2257.99    112.65 o 
   8   0   4     1463.55     1554.78     34.81 o 
  -9   1   4     1270.68     1283.53     17.97 o 
  -8   1   4      234.42      228.45      5.21 o 
  -7   1   4        0.05        7.51      2.98 o 
  -6   1   4      559.55      578.00     13.45 o 
  -5   1   4     5956.56     6132.12    150.90 o 
  -4   1   4        2.11       11.74      5.86 o 
  -3   1   4      332.90      381.99     15.71 o 
  -2   1   4      741.08      742.40     15.32 o 
  -1   1   4     2839.07     2876.43     32.58 o 
   0   1   4     4820.69     4854.47     32.42 o 
   1   1   4     2834.20     2827.09     43.09 o 
   2   1   4      132.20      152.06      4.68 o 
   3   1   4     1231.35     1249.98     14.28 o 
   4   1   4     4307.10     4275.00     44.68 o 
   5   1   4      402.74      403.68      3.57 o 
   6   1   4      211.15      211.59      5.32 o 
   7   1   4     1080.75     1082.41     16.27 o 
   8   1   4      975.26      992.78      8.66 o 
  -9   2   4      405.98      381.97      9.94 o 
  -8   2   4      392.53      456.70     13.46 o 
  -7   2   4     1134.09     1194.67    108.14 o 
  -6   2   4     1313.92     1402.82     42.06 o 
  -5   2   4     7322.90     7785.52    134.63 o 
  -4   2   4     6502.82     6388.51     76.68 o 
  -3   2   4    14240.05    14491.22     42.02 o 
  -2   2   4    10347.27    10596.54     30.40 o 
  -1   2   4    28388.63    28015.35     96.43 o 
   0   2   4    12812.68    13048.04     94.77 o 
   1   2   4    19973.44    20649.29    137.66 o 
   2   2   4     4964.00     4972.01     44.22 o 
   3   2   4     9892.49    10095.35     58.63 o 
   4   2   4      682.72      705.25      9.78 o 
   5   2   4     2376.46     2392.74     14.69 o 
   6   2   4      322.93      363.42     32.84 o 
   7   2   4      769.45      751.31     14.31 o 
   8   2   4        1.21        4.05      1.50 o 
  -8   3   4      135.78      141.83     16.98 o 
  -7   3   4     1031.11     1182.96     18.11 o 
  -6   3   4      102.16      113.54      8.79 o 
  -5   3   4      487.28      492.26     11.73 o 
  -4   3   4     2051.12     2086.43     14.52 o 
  -3   3   4      759.94      759.24     15.09 o 
  -2   3   4     2569.08     2466.43     79.77 o 
  -1   3   4      110.59      119.74      2.07 o 
   0   3   4      695.53      655.57      6.66 o 
   1   3   4      732.19      737.30      8.99 o 
   2   3   4    11943.18    12162.98     49.70 o 
   3   3   4     1926.51     1937.68     15.65 o 
   4   3   4      183.51      188.54      2.27 o 
   5   3   4     2354.77     2352.32     25.63 o 
   6   3   4     2027.68     2030.53     11.49 o 
   7   3   4     1058.45     1036.02     10.97 o 
   8   3   4      277.10      274.81      6.19 o 
  -8   4   4      556.01      630.27     53.58 o 
  -7   4   4     1600.77     1743.05    124.39 o 
  -6   4   4      118.85      140.03     15.35 o 
  -5   4   4     2004.63     1986.66     19.04 o 
  -4   4   4      754.36      736.01     19.73 o 
  -3   4   4     4650.76     4533.84    102.23 o 
  -2   4   4        8.04       12.35      2.11 o 
  -1   4   4     6886.60     6830.32     18.87 o 
   0   4   4      674.70      674.19      4.77 o 
   1   4   4     6569.32     6763.93     58.54 o 
   2   4   4      589.11      587.02      7.77 o 
   3   4   4     7356.77     7490.83     57.45 o 
   4   4   4     1045.67     1059.00     33.49 o 
   5   4   4     3266.88     3177.25     19.41 o 
   6   4   4      777.33      641.59    105.63 o 
   7   4   4     1502.21     1531.32     26.02 o 
  -7   5   4      535.06      562.23     48.82 o 
  -6   5   4       54.25       74.26     15.38 o 
  -5   5   4      194.83      203.59      4.45 o 
  -4   5   4      407.83      420.10     11.76 o 
  -3   5   4     1071.44      944.36     10.00 o 
  -2   5   4      712.09      676.99      8.33 o 
  -1   5   4       10.32       45.20     23.27 o 
   0   5   4      491.99      506.93      6.88 o 
   1   5   4      782.67      781.96      4.95 o 
   2   5   4     2645.48     2680.40     31.65 o 
   3   5   4       34.81       42.51      2.82 o 
   4   5   4       41.65       50.65      4.13 o 
   5   5   4       38.43       49.88      2.87 o 
   6   5   4     1490.13     1491.03     38.19 o 
   7   5   4       22.43       37.37     11.68 o 
  -6   6   4     2016.21     2064.14     13.74 o 
  -5   6   4       58.83       69.43      2.27 o 
  -4   6   4     3294.01     3231.02    127.06 o 
  -3   6   4      370.64      367.98      4.03 o 
  -2   6   4     6070.21     6136.53     69.41 o 
  -1   6   4        0.39        5.91      1.30 o 
   0   6   4     5177.62     5080.95    132.21 o 
   1   6   4      939.69      938.12      8.84 o 
   2   6   4     4264.63     4152.09     55.41 o 
   3   6   4        0.39        3.09      1.12 o 
   4   6   4     1545.06     1507.49     12.15 o 
   5   6   4      592.71      604.56      9.93 o 
   6   6   4      814.29      798.30     19.75 o 
  -5   7   4      362.34      366.51     11.88 o 
  -4   7   4      196.59      232.28      9.43 o 
  -3   7   4      836.76      808.18     22.35 o 
  -2   7   4       11.47       50.75      2.58 o 
  -1   7   4       69.53       74.72      7.50 o 
   0   7   4       81.07       83.49      3.04 o 
   1   7   4      485.57      457.12     10.40 o 
   2   7   4      524.65      524.96      9.91 o 
   3   7   4       42.17       43.94      2.43 o 
   4   7   4      467.17      484.89     27.93 o 
   5   7   4       12.27       41.23      4.35 o 
  -3   8   4      883.70      871.86     17.53 o 
  -2   8   4     2211.20     2270.19     17.09 o 
  -1   8   4      261.67      277.76      5.59 o 
   0   8   4     1301.40     1367.34     12.53 o 
   1   8   4     2043.61     2025.85     22.04 o 
   2   8   4     1616.80     1624.88     13.99 o 
   3   8   4      451.42      434.37      9.80 o 
  -9   0   5      460.55      575.95     11.64 o 
  -7   0   5     6899.99     6859.59     48.28 o 
  -5   0   5     6414.39     7152.71     47.95 o 
  -3   0   5    27494.75    24261.35    165.69 o 
  -1   0   5    14193.55    13585.70     76.50 o 
   1   0   5    15980.06    17048.35     94.41 o 
   3   0   5     5555.60     5670.42    203.34 o 
   5   0   5     1432.81     1407.71     10.42 o 
   7   0   5      717.59      740.93      8.43 o 
  -9   1   5      131.02      123.61      5.92 o 
  -8   1   5       14.35       12.23      3.21 o 
  -7   1   5      972.26     1014.67     48.56 o 
  -6   1   5       28.57       45.30      4.11 o 
  -5   1   5       70.55       89.84      3.07 o 
  -4   1   5     1743.13     1569.65     48.99 o 
  -3   1   5       51.15       51.95      2.44 o 
  -2   1   5        1.37        4.52      1.15 o 
  -1   1   5     3603.63     3750.40     77.50 o 
   0   1   5     9177.67    10520.30    276.22 o 
   1   1   5     1526.48     1580.00     23.95 o 
   2   1   5     1817.16     1832.58     16.73 o 
   3   1   5     3032.57     2993.79     49.44 o 
   4   1   5     1337.71     1291.94     43.47 o 
   5   1   5     1897.87     1894.56     35.24 o 
   6   1   5     2630.41     2675.11     13.71 o 
   7   1   5      577.12      567.71     12.03 o 
   8   1   5        0.39        4.60      1.30 o 
  -9   2   5      563.37      582.24     12.21 o 
  -8   2   5      201.39      217.92     26.29 o 
  -7   2   5      190.19      208.49     11.52 o 
  -6   2   5     1086.11     1124.92     26.70 o 
  -5   2   5     2110.74     2060.15     41.75 o 
  -4   2   5     2570.48     2459.59     51.57 o 
  -3   2   5      956.45      937.95     26.55 o 
  -2   2   5     4118.04     4068.01     33.18 o 
  -1   2   5     3791.36     3961.55     44.56 o 
   0   2   5    13631.10    13977.95     84.24 o 
   1   2   5     4119.63     4064.69     61.27 o 
   2   2   5     8480.62     8574.26     56.93 o 
   3   2   5     2647.01     2675.20     15.53 o 
   4   2   5     8695.26     8506.41    278.40 o 
   5   2   5     2135.42     2088.01     24.18 o 
   6   2   5     2078.48     2065.08     14.17 o 
   7   2   5      209.89      185.79     15.30 o 
   8   2   5      730.12      710.33      9.41 o 
  -8   3   5      413.06      476.66     55.11 o 
  -7   3   5      864.70     1022.05     54.59 o 
  -6   3   5      313.01      335.35     17.26 o 
  -5   3   5     1081.74     1115.82     40.55 o 
  -4   3   5      357.78      343.84     17.86 o 
  -3   3   5      485.23      448.79      4.32 o 
  -2   3   5       83.70       83.57      1.41 o 
  -1   3   5     5279.30     5385.23     23.12 o 
   0   3   5      234.11      250.80      5.29 o 
   1   3   5      126.44      143.24      1.89 o 
   2   3   5      314.40      317.95      4.77 o 
   3   3   5      688.22      712.17      4.33 o 
   4   3   5     1878.01     1924.13     12.90 o 
   5   3   5        7.33       18.90      4.65 o 
   6   3   5      738.76      720.76      9.76 o 
   7   3   5      341.67      335.81      6.26 o 
   8   3   5      940.80      937.38     34.38 o 
  -8   4   5      970.72     1097.39     54.61 o 
  -7   4   5      632.90      701.77     59.30 o 
  -6   4   5     3221.35     3171.76     95.21 o 
  -5   4   5      938.44      947.84     23.80 o 
  -4   4   5     5330.65     5300.96     59.89 o 
  -3   4   5     3667.30     3633.58     73.69 o 
  -2   4   5    13192.16    13172.91    113.00 o 
  -1   4   5     1072.40     1101.43     16.73 o 
   0   4   5     5727.56     5766.19     46.33 o 
   1   4   5     1834.06     1858.83      8.97 o 
   2   4   5     8253.54     8801.54     73.68 o 
   3   4   5        6.98       12.21      2.09 o 
   4   4   5     1677.56     1691.55     12.29 o 
   5   4   5       77.00      109.26     25.58 o 
   6   4   5     1381.16     1364.59     12.50 o 
   7   4   5       28.46       26.12      3.29 o 
  -7   5   5       18.57       59.01     33.08 o 
  -6   5   5      839.74      944.33     63.83 o 
  -5   5   5     1332.75     1361.55     12.15 o 
  -4   5   5        3.58       49.04     31.74 o 
  -3   5   5      161.11      153.85      7.43 o 
  -2   5   5      326.26      345.51      5.71 o 
  -1   5   5      407.75      391.47      6.46 o 
   0   5   5     2020.82     2091.80     68.91 o 
   1   5   5     1241.80     1219.82     11.67 o 
   2   5   5       36.20       40.05      3.41 o 
   3   5   5      364.96      379.96     14.08 o 
   4   5   5     1559.84     1594.10     17.03 o 
   5   5   5      653.88      671.65      8.28 o 
   6   5   5       25.41       27.37      2.87 o 
  -6   6   5       31.54       43.15      9.27 o 
  -5   6   5     3340.37     3228.28     21.93 o 
  -4   6   5     1028.20     1000.87     12.10 o 
  -3   6   5     2411.45     2293.51     28.47 o 
  -2   6   5       46.61       52.52      1.82 o 
  -1   6   5     9083.32     9152.34     71.29 o 
   0   6   5     1029.21     1040.08     15.87 o 
   1   6   5     5748.48     5738.73     98.40 o 
   2   6   5       25.57       36.35      3.17 o 
   3   6   5     6018.44     6188.44    138.29 o 
   4   6   5      170.85      183.97      4.81 o 
   5   6   5     2477.00     2546.41     26.92 o 
   6   6   5       66.58       66.27      9.90 o 
  -5   7   5      452.94      458.47      7.86 o 
  -4   7   5        0.18        5.84      2.10 o 
  -3   7   5      258.45      272.65      7.55 o 
  -2   7   5      495.99      472.15      9.77 o 
  -1   7   5        4.92       10.27      3.88 o 
   0   7   5      632.91      629.70     11.06 o 
   1   7   5       36.35       41.70     11.14 o 
   2   7   5      569.23      545.01     10.07 o 
   3   7   5      550.03      560.86     11.31 o 
   4   7   5      719.99      726.67     22.02 o 
  -3   8   5     2490.14     2545.17     61.33 o 
  -2   8   5     1237.65     1308.81     12.54 o 
  -1   8   5     2223.56     2269.09     76.69 o 
   0   8   5     1781.97     1826.05     14.99 o 
   1   8   5     1227.93     1221.20     25.22 o 
   2   8   5     1014.13      985.24     10.59 o 
  -8   0   6     1148.53     1241.84     16.92 o 
  -6   0   6     2414.76     2598.42     24.00 o 
  -4   0   6     6267.97     5708.70     49.92 o 
  -2   0   6    25644.00    25116.71    137.56 o 
   0   0   6    15016.00    15813.09     88.03 o 
   2   0   6    36066.27    39507.19    211.05 o 
   4   0   6     5701.68     5727.21     26.93 o 
   6   0   6     5610.29     5649.91     92.10 o 
   8   0   6      189.83      228.80     22.07 o 
  -9   1   6      334.37      387.43      9.81 o 
  -8   1   6      380.18      422.37      9.26 o 
  -7   1   6       61.05       70.79      3.15 o 
  -6   1   6      879.73      942.17      7.73 o 
  -5   1   6      378.28      364.83     14.67 o 
  -4   1   6      363.85      350.39      3.50 o 
  -3   1   6     2104.34     2025.08     25.35 o 
  -2   1   6     1232.89     1245.00     21.44 o 
  -1   1   6      153.68      172.65      2.67 o 
   0   1   6      265.59      286.82     17.63 o 
   1   1   6     1653.07     1596.90     19.41 o 
   2   1   6        3.97       10.08      2.57 o 
   3   1   6       58.08       67.96      2.87 o 
   4   1   6     3272.02     3174.36     16.42 o 
   5   1   6       27.59       35.84      2.06 o 
   6   1   6      824.03      802.49     13.16 o 
   7   1   6       50.34       48.97      2.30 o 
   8   1   6     1530.20     1528.07     15.72 o 
  -8   2   6      468.09      620.95     91.45 o 
  -7   2   6      517.26      661.35     13.04 o 
  -6   2   6     1310.94     1314.82     20.44 o 
  -5   2   6     7463.45     7664.75    228.47 o 
  -4   2   6     3034.98     2909.71     56.76 o 
  -3   2   6     1297.36     1200.81     18.57 o 
  -2   2   6      814.41      801.32      9.52 o 
  -1   2   6     8966.35     8781.31     46.92 o 
   0   2   6     4844.95     4723.46     53.24 o 
   1   2   6      968.05      954.58     10.42 o 
   2   2   6      365.49      346.40      4.97 o 
   3   2   6     2622.89     2645.45     26.25 o 
   4   2   6     2854.92     2811.03     77.60 o 
   5   2   6     1014.39      983.20     14.46 o 
   6   2   6      224.58      228.40      3.65 o 
   7   2   6      407.02      412.43     12.82 o 
   8   2   6      342.00      347.07      9.61 o 
  -8   3   6        0.27        1.28      1.57 o 
  -7   3   6      213.40      249.03      5.92 o 
  -6   3   6      271.05      271.28      5.01 o 
  -5   3   6       52.74      104.31     40.21 o 
  -4   3   6      159.62      155.01      2.62 o 
  -3   3   6       90.73       90.53      2.29 o 
  -2   3   6     2398.18     2362.59     29.60 o 
  -1   3   6      430.20      432.49      6.11 o 
   0   3   6      386.94      384.75      6.22 o 
   1   3   6      163.66      167.59      2.55 o 
   2   3   6     1089.66     1127.78      6.35 o 
   3   3   6     1464.63     1475.58     13.84 o 
   4   3   6     1685.35     1719.24     10.54 o 
   5   3   6      653.20      645.51      5.79 o 
   6   3   6      385.70      380.53      8.06 o 
   7   3   6      657.08      660.13      8.99 o 
  -8   4   6       30.78       34.12      3.17 o 
  -7   4   6     2299.68     2786.16     30.69 o 
  -6   4   6       10.58       12.74      4.23 o 
  -5   4   6      481.11      469.04      6.37 o 
  -4   4   6      788.63      747.85     13.18 o 
  -3   4   6    10684.08    10198.44     66.37 o 
  -2   4   6     1478.82     1417.39     20.27 o 
  -1   4   6     5394.36     5459.28     78.76 o 
   0   4   6     2079.93     2172.09     28.72 o 
   1   4   6    13163.29    13661.34     67.43 o 
   2   4   6     1556.54     1636.95     51.91 o 
   3   4   6     5936.06     6273.22     48.60 o 
   4   4   6      220.79      226.98      3.27 o 
   5   4   6     2063.49     2082.56     15.24 o 
   6   4   6      131.41      147.38     11.42 o 
   7   4   6     1029.77     1004.56     11.50 o 
  -7   5   6      594.24      664.94     47.22 o 
  -6   5   6      388.14      394.27      6.38 o 
  -5   5   6       91.29       99.29      3.33 o 
  -4   5   6       74.75       72.95      2.52 o 
  -3   5   6     1236.34     1240.66      8.86 o 
  -2   5   6      173.21      168.30      3.01 o 
  -1   5   6        2.00       11.84      4.02 o 
   0   5   6      160.68      165.25      2.73 o 
   1   5   6       18.34       28.41      3.00 o 
   2   5   6     2478.43     2447.40     12.01 o 
   3   5   6      792.80      798.43      7.68 o 
   4   5   6      119.47      132.13      3.85 o 
   5   5   6     1200.63     1205.44     21.08 o 
   6   5   6     1493.24     1480.96     41.88 o 
  -6   6   6     3161.21     3228.81     21.74 o 
  -5   6   6      319.32      326.70     14.97 o 
  -4   6   6     5933.11     5680.16     65.53 o 
  -3   6   6      191.21      209.05     16.84 o 
  -2   6   6     5274.82     5390.88     42.34 o 
  -1   6   6      578.21      599.44     11.05 o 
   0   6   6     8254.08     8359.63    138.06 o 
   1   6   6      843.32      836.91     35.31 o 
   2   6   6     1595.23     1614.17     26.68 o 
   3   6   6      112.56      116.19      3.29 o 
   4   6   6     3070.18     3043.95     28.57 o 
   5   6   6      441.32      434.64     10.42 o 
  -4   7   6      249.63      239.72      3.73 o 
  -3   7   6      674.95      771.80     54.32 o 
  -2   7   6      408.16      404.49      8.84 o 
  -1   7   6       68.83       66.65      2.81 o 
   0   7   6      195.00      211.66      4.56 o 
   1   7   6      170.31      171.72      6.72 o 
   2   7   6     1205.41     1181.98     24.70 o 
   4   7   6      628.11      597.41     11.66 o 
  -2   8   6     2964.19     3023.78     94.02 o 
  -1   8   6      951.23      970.97     10.58 o 
   0   8   6      747.86      699.84     18.46 o 
   1   8   6     3292.37     3324.26    113.61 o 
  -7   0   7     5728.28     6618.66     47.98 o 
  -5   0   7     1217.22     1153.06      9.94 o 
  -3   0   7    22205.18    21821.18    121.90 o 
  -1   0   7     4112.82     4577.36     30.33 o 
   1   0   7    19806.50    20882.41    114.87 o 
   3   0   7     4798.07     4810.88     32.45 o 
   5   0   7     4189.59     3966.33     29.74 o 
   7   0   7     2133.58     2113.01     21.67 o 
  -8   1   7      309.96      330.31      8.63 o 
  -7   1   7      567.83      624.83      9.71 o 
  -6   1   7      384.58      404.06      5.31 o 
  -5   1   7      214.42      219.41      3.01 o 
  -4   1   7      572.28      499.49      5.54 o 
  -3   1   7      244.89      237.86      3.31 o 
  -2   1   7       53.68       61.58      2.92 o 
  -1   1   7      198.24      191.03      2.99 o 
   0   1   7      146.09      172.59      4.09 o 
   1   1   7      310.30      326.71      5.62 o 
   2   1   7     3458.61     3468.84     24.31 o 
   3   1   7      937.17      957.35     10.41 o 
   4   1   7      397.55      373.72     11.19 o 
   5   1   7      680.12      631.16     26.76 o 
   6   1   7     1792.06     1742.04     29.78 o 
   7   1   7      512.48      520.92      5.95 o 
   8   1   7        8.12        8.52      1.57 o 
  -8   2   7      279.83      292.65      8.61 o 
  -7   2   7       14.84       15.34      2.60 o 
  -6   2   7     2565.28     2675.91     17.40 o 
  -5   2   7     3906.83     3924.77     27.84 o 
  -4   2   7     7147.60     6831.03     68.74 o 
  -3   2   7     1602.21     1618.37     18.15 o 
  -2   2   7     8480.95     8362.38     29.40 o 
  -1   2   7    10791.27    10882.81     49.45 o 
   0   2   7    19069.20    19112.69    212.65 o 
   1   2   7     2426.21     2554.83     11.13 o 
   2   2   7     2763.14     2769.09     24.07 o 
   3   2   7     2302.25     2408.61     26.40 o 
   4   2   7     5897.58     6052.27     28.95 o 
   5   2   7      498.63      488.22      7.94 o 
   6   2   7       19.42       22.27      1.99 o 
   7   2   7       28.23       33.74      3.27 o 
  -8   3   7      378.84      457.77     41.84 o 
  -7   3   7       73.21       78.42      4.59 o 
  -6   3   7      133.28      130.29      7.97 o 
  -5   3   7      709.57      656.76      6.29 o 
  -4   3   7      328.21      327.94      4.98 o 
  -3   3   7        7.81       15.76      3.91 o 
  -2   3   7      105.67       95.28      1.99 o 
  -1   3   7        0.14       31.63     15.19 o 
   0   3   7      227.15      216.51      2.41 o 
   1   3   7     2006.35     2033.68     13.05 o 
   2   3   7     1060.23     1063.21      6.17 o 
   3   3   7      561.17      605.97     17.30 o 
   4   3   7     1189.94     1155.00     16.48 o 
   5   3   7      605.82      637.89     14.82 o 
   6   3   7      596.67      570.20     16.29 o 
   7   3   7       71.45       79.69      3.58 o 
  -7   4   7      245.93      262.04      8.31 o 
  -6   4   7     1630.02     1604.40     47.46 o 
  -5   4   7        6.76       12.36      2.02 o 
  -4   4   7     1985.92     1783.59     82.63 o 
  -3   4   7      255.52      259.22      3.73 o 
  -2   4   7     5461.83     5320.11     24.58 o 
  -1   4   7       31.29       30.97      2.88 o 
   0   4   7      684.77      755.24     39.11 o 
   1   4   7      728.14      767.88     17.17 o 
   2   4   7     6899.78     6893.10     68.78 o 
   3   4   7      219.50      252.05      5.78 o 
   4   4   7      180.10      213.58     30.75 o 
   5   4   7      736.35      745.89      8.66 o 
   6   4   7     2511.68     2597.70     25.67 o 
  -7   5   7      123.01      145.34     20.11 o 
  -6   5   7        0.24        8.13      1.46 o 
  -5   5   7      309.48      302.39     12.61 o 
  -4   5   7      624.38      609.51      6.27 o 
  -3   5   7        6.80       13.16      1.27 o 
  -2   5   7        5.97       11.64      1.20 o 
  -1   5   7      218.42      212.01      7.84 o 
   0   5   7      812.56      832.91     13.62 o 
   1   5   7      641.73      649.44      9.20 o 
   2   5   7        1.64        4.79      1.39 o 
   3   5   7       90.43       97.94      2.59 o 
   4   5   7      588.11      592.85      7.39 o 
   5   5   7     1131.39     1197.01     11.66 o 
   6   5   7       43.14       42.18      2.98 o 
  -6   6   7       64.90       62.93      6.17 o 
  -5   6   7     4915.53     4847.22     44.71 o 
  -4   6   7      259.52      255.85      6.95 o 
  -3   6   7     1882.31     1838.24     11.46 o 
  -2   6   7       14.49       30.57     10.35 o 
  -1   6   7    11496.50    11673.84    333.74 o 
   0   6   7      689.71      732.65     11.25 o 
   1   6   7     3606.68     3766.02     61.61 o 
   2   6   7        1.26       29.60     16.87 o 
   3   6   7     4876.31     5160.29     83.07 o 
   4   6   7      437.24      447.04      9.89 o 
   5   6   7     1024.03     1044.99     16.43 o 
  -4   7   7      100.84      102.71      2.68 o 
  -3   7   7      110.80      127.63     12.41 o 
  -2   7   7       31.75       33.03      2.52 o 
  -1   7   7       92.93       98.51      3.42 o 
   0   7   7      152.61      150.62      6.34 o 
   1   7   7      107.23      105.38      9.17 o 
   2   7   7       32.69       34.66      3.11 o 
   3   7   7     1536.62     1633.85     19.00 o 
  -8   0   8     1889.94     1836.30     15.14 o 
  -6   0   8     3681.29     3872.57     58.35 o 
  -4   0   8    10051.28     8871.53     56.46 o 
  -2   0   8    21315.67    20630.51    115.17 o 
   0   0   8     7031.85     7310.21     45.35 o 
   2   0   8    13607.03    14031.41    103.48 o 
   4   0   8       13.28       12.30      1.92 o 
   6   0   8     2300.20     2067.13     20.46 o 
  -8   1   8      240.47      282.41      6.05 o 
  -7   1   8        0.18        2.22      1.00 o 
  -6   1   8      672.25      701.68     27.38 o 
  -5   1   8       82.39       82.88      3.07 o 
  -4   1   8       64.91       57.77      4.14 o 
  -3   1   8        0.47       10.68      5.54 o 
  -2   1   8       55.19       54.79      2.09 o 
  -1   1   8        9.34       15.42      3.07 o 
   0   1   8     1787.57     1796.47     25.15 o 
   1   1   8       98.95      110.18      2.14 o 
   2   1   8     2272.36     2365.55     22.94 o 
   3   1   8       74.62       78.31      2.50 o 
   4   1   8     2082.24     2080.29     21.34 o 
   5   1   8      661.44      655.10      8.32 o 
   6   1   8      726.41      667.61     13.04 o 
   7   1   8      266.16      256.82      4.29 o 
  -8   2   8       44.76       55.44      2.66 o 
  -7   2   8      156.54      171.94      3.72 o 
  -6   2   8      536.19      527.14     16.91 o 
  -5   2   8     5029.50     4724.64    105.36 o 
  -4   2   8     1171.85     1096.25     10.58 o 
  -3   2   8      491.66      499.69      6.69 o 
  -2   2   8     1371.94     1247.31    111.12 o 
  -1   2   8    11364.81    11755.38     46.31 o 
   0   2   8     5242.65     5424.32     20.43 o 
   1   2   8     2198.97     2237.78     43.71 o 
   2   2   8      685.84      705.46     17.82 o 
   3   2   8     6941.85     7086.65    113.30 o 
   4   2   8     3301.83     3239.15     15.08 o 
   5   2   8     1698.45     1683.73     22.48 o 
   6   2   8       39.70       53.60      7.20 o 
   7   2   8      671.71      663.35      9.23 o 
  -7   3   8      245.77      257.79      5.74 o 
  -6   3   8       62.61       74.60      2.53 o 
  -5   3   8      312.75      308.67      7.08 o 
  -4   3   8      111.33      107.10      2.75 o 
  -3   3   8       33.69       40.67      3.88 o 
  -2   3   8      139.48      139.36      4.69 o 
  -1   3   8      162.40      171.55      2.63 o 
   0   3   8      422.63      420.38     18.13 o 
   1   3   8      276.41      290.80      7.46 o 
   2   3   8      149.33      152.10      2.21 o 
   3   3   8     1421.04     1472.65     10.51 o 
   4   3   8      108.64      110.89      2.54 o 
   5   3   8      532.92      532.85      5.56 o 
   6   3   8       19.36       20.78      1.63 o 
   7   3   8      868.59      855.14     12.22 o 
  -7   4   8     3248.10     3408.75     23.76 o 
  -6   4   8      426.65      435.97      6.28 o 
  -5   4   8     1233.88     1214.68     23.72 o 
  -4   4   8      796.01      805.89     31.65 o 
  -3   4   8    12984.90    12488.23     95.60 o 
  -2   4   8     1503.50     1513.34     14.18 o 
  -1   4   8     2160.30     2319.13     61.04 o 
   0   4   8      757.48      798.18      6.69 o 
   1   4   8     8351.49     8483.60     46.74 o 
   2   4   8     1224.19     1275.27      6.78 o 
   3   4   8      654.85      691.25      9.32 o 
   4   4   8      158.77      184.09      4.21 o 
   5   4   8      859.53      892.93     23.63 o 
   6   4   8      311.46      335.98      6.47 o 
  -6   5   8      136.26      153.42      4.54 o 
  -5   5   8       20.75       31.59      2.04 o 
  -4   5   8       27.89       24.73      1.79 o 
  -3   5   8      257.55      249.58      5.82 o 
  -2   5   8      376.28      370.29      4.81 o 
  -1   5   8      679.64      677.27      6.00 o 
   0   5   8        2.02        3.10      0.91 o 
   1   5   8     1785.73     1862.51     19.45 o 
   2   5   8       15.06       23.78      2.60 o 
   3   5   8      800.11      844.00     23.45 o 
   4   5   8      141.24      148.51      3.97 o 
   5   5   8      678.84      729.43      9.08 o 
  -5   6   8      500.46      492.51     10.98 o 
  -4   6   8     1009.34      958.72     11.85 o 
  -3   6   8       85.87      139.21     23.41 o 
  -2   6   8      802.16      742.98      6.80 o 
  -1   6   8      599.11      601.80      8.58 o 
   0   6   8     4469.54     4505.04     33.87 o 
   1   6   8       23.21       39.30     11.74 o 
   2   6   8     1214.78     1238.10     14.92 o 
   3   6   8      134.74      170.98     15.88 o 
   4   6   8     4767.41     4914.03     39.92 o 
  -3   7   8       14.77       15.47      3.14 o 
  -2   7   8       38.95       41.33      3.44 o 
  -1   7   8       89.93       88.73      3.28 o 
   0   7   8      189.36      212.48     12.39 o 
   1   7   8      150.07      165.67      4.28 o 
   2   7   8      200.80      201.04      6.48 o 
  -7   0   9     1573.74     1525.29     22.65 o 
  -5   0   9        8.64       16.67      2.50 o 
  -3   0   9     7478.48     7107.33     46.67 o 
  -1   0   9     1076.15     1078.91     12.07 o 
   1   0   9    15143.65    15545.33     89.03 o 
   3   0   9     2839.19     2976.55     24.03 o 
   5   0   9     3619.23     3600.28     29.30 o 
   7   0   9      391.38      377.63      8.85 o 
  -8   1   9      185.54      220.93      5.55 o 
  -7   1   9        5.91        7.89      1.32 o 
  -6   1   9       85.74       85.44      2.83 o 
  -5   1   9      240.48      218.77      3.68 o 
  -4   1   9      194.11      185.61      3.86 o 
  -3   1   9       12.13       19.05      3.33 o 
  -2   1   9      796.05      734.32     13.37 o 
  -1   1   9      304.10      351.61     54.78 o 
   0   1   9     1878.74     1955.70     12.04 o 
   1   1   9      166.49      179.55      8.34 o 
   2   1   9      262.42      287.21      7.18 o 
   3   1   9      425.19      412.53      9.17 o 
   4   1   9      600.43      601.42      7.03 o 
   5   1   9     1121.83     1038.07     17.78 o 
   6   1   9       12.23       14.00      1.69 o 
   7   1   9      821.18      783.60     20.53 o 
  -8   2   9      735.71      768.26     10.13 o 
  -7   2   9      281.81      304.49      7.18 o 
  -6   2   9     3001.23     3083.96     76.33 o 
  -5   2   9     2500.52     2373.52     34.86 o 
  -4   2   9     4716.83     4644.73     80.10 o 
  -3   2   9      414.97      463.01     57.34 o 
  -2   2   9     3468.80     3407.57     36.36 o 
  -1   2   9     4461.36     4468.42     68.40 o 
   0   2   9     5409.77     5450.21    110.03 o 
   1   2   9      532.35      516.01      4.50 o 
   2   2   9      255.14      279.11      6.84 o 
   3   2   9     2676.15     2714.00     76.01 o 
   4   2   9     2155.89     2103.30     27.83 o 
   5   2   9      418.02      395.48      5.37 o 
   6   2   9       13.38       30.60      7.63 o 
  -7   3   9       53.37       65.88      2.64 o 
  -6   3   9      191.62      199.75      6.55 o 
  -5   3   9      496.84      493.21      7.59 o 
  -4   3   9      178.74      148.81     24.03 o 
  -3   3   9        5.61       13.56      1.50 o 
  -2   3   9      224.88      226.53      5.80 o 
  -1   3   9      736.59      750.57      9.27 o 
   0   3   9      235.90      227.68      5.64 o 
   1   3   9       53.04       54.99      1.86 o 
   2   3   9     1829.20     1850.80      9.80 o 
   3   3   9        1.99        6.12      2.11 o 
   4   3   9     1050.45     1052.03     25.15 o 
   5   3   9       20.86       25.54      1.69 o 
   6   3   9     1124.82     1105.42     12.96 o 
  -7   4   9      230.70      256.30     13.74 o 
  -6   4   9     1003.67     1014.11      9.12 o 
  -5   4   9       94.58       94.15      2.98 o 
  -4   4   9     3177.16     2944.11    116.40 o 
  -3   4   9     1559.35     1528.49     16.84 o 
  -2   4   9     6948.75     6744.62    134.13 o 
  -1   4   9      930.55      932.08     16.22 o 
   0   4   9     5021.56     4905.08     24.61 o 
   1   4   9     1839.77     1831.04     28.07 o 
   2   4   9     9862.56    10440.44     40.52 o 
   3   4   9      599.11      617.23      5.65 o 
   4   4   9     1096.86     1086.13     16.47 o 
   5   4   9      346.24      369.73     19.97 o 
  -6   5   9      429.86      418.90      8.59 o 
  -5   5   9        0.62        2.46      2.26 o 
  -4   5   9       50.62       47.65      2.67 o 
  -3   5   9       78.23       75.70      4.29 o 
  -2   5   9      323.98      299.84     21.45 o 
  -1   5   9      404.00      411.15      5.58 o 
   0   5   9        8.89        7.57      1.13 o 
   1   5   9      319.27      326.38      5.79 o 
   2   5   9      182.03      185.03      8.95 o 
   3   5   9      237.98      255.89      6.83 o 
   4   5   9      455.99      478.59      6.98 o 
   5   5   9      397.85      430.30      7.12 o 
  -4   6   9       49.37       49.98      6.47 o 
  -3   6   9     1127.39     1134.42     25.13 o 
  -2   6   9      243.81      263.66     16.08 o 
  -1   6   9     4935.59     4866.37     27.72 o 
   0   6   9      231.12      262.35      5.03 o 
   1   6   9      330.17      330.27      5.57 o 
   2   6   9       58.63       68.56      4.03 o 
   3   6   9     1373.68     1548.62     18.36 o 
  -2   7   9       70.24       69.02      3.01 o 
  -1   7   9      571.07      603.58     29.80 o 
   0   7   9      166.29      170.66      4.45 o 
   1   7   9      288.51      293.50      5.67 o 
  -6   0  10     1547.72     1565.82     18.89 o 
  -4   0  10     2030.38     1787.95     18.47 o 
  -2   0  10     2150.88     2175.30     20.00 o 
   0   0  10      708.20      737.33     10.06 o 
   2   0  10     3194.97     3255.19     26.99 o 
   4   0  10      337.58      308.97      7.00 o 
   6   0  10     2240.52     2185.83     22.41 o 
  -7   1  10      845.18      897.03     13.71 o 
  -6   1  10       31.53       47.75      9.44 o 
  -5   1  10       22.52       23.19      2.00 o 
  -4   1  10      175.97      165.08      3.80 o 
  -3   1  10     2190.26     2113.85     34.76 o 
  -2   1  10      165.83      163.52      6.23 o 
  -1   1  10      288.22      286.51      3.61 o 
   0   1  10      131.04      124.21      2.50 o 
   1   1  10       94.19       92.71      8.45 o 
   2   1  10      417.12      414.90      6.15 o 
   3   1  10     1029.11      999.67     15.31 o 
   4   1  10      108.40      119.30      3.34 o 
   5   1  10      286.34      279.56      5.05 o 
   6   1  10      534.54      532.39     32.96 o 
  -7   2  10      117.16      121.54      3.38 o 
  -6   2  10     1018.35     1014.48     34.05 o 
  -5   2  10     3236.74     3197.37     53.23 o 
  -4   2  10     1512.38     1462.51     11.98 o 
  -3   2  10     2399.05     2286.58     42.29 o 
  -2   2  10     2690.85     2613.42     33.72 o 
  -1   2  10    10856.66    10847.78    124.49 o 
   0   2  10     3397.85     3417.48     31.06 o 
   1   2  10     3491.58     3585.00     15.63 o 
   2   2  10     1472.39     1534.48     29.11 o 
   3   2  10     4711.09     4694.40     37.23 o 
   4   2  10     1694.16     1677.41     14.74 o 
   5   2  10      433.29      409.41     19.53 o 
   6   2  10       42.81       40.48      2.40 o 
  -7   3  10      146.68      154.66      4.26 o 
  -6   3  10        1.27        1.28      1.08 o 
  -5   3  10      291.76      275.53      5.25 o 
  -4   3  10      320.74      305.29      5.35 o 
  -3   3  10        4.99       68.30     41.48 o 
  -2   3  10       53.32       62.19      2.53 o 
  -1   3  10      127.32      118.96      2.55 o 
   0   3  10      183.29      176.95     15.17 o 
   1   3  10     1043.74     1026.99     13.23 o 
   2   3  10        9.91       11.76      1.66 o 
   3   3  10     1631.26     1642.20     12.18 o 
   4   3  10     1190.26     1204.07     48.94 o 
   5   3  10     1154.76     1126.32     16.26 o 
   6   3  10       27.20       34.40      2.13 o 
  -6   4  10      349.66      346.51      9.03 o 
  -5   4  10     1183.67     1112.89     11.07 o 
  -4   4  10      158.46      143.82      8.23 o 
  -3   4  10     5366.05     5204.12     95.28 o 
  -2   4  10      509.42      503.10      6.57 o 
  -1   4  10     1337.91     1315.16     10.83 o 
   0   4  10        8.35       34.27      2.19 o 
   1   4  10     5359.11     5616.37     95.72 o 
   2   4  10      246.64      260.07     19.93 o 
   3   4  10      745.88      778.25     24.46 o 
   4   4  10        1.69        4.49      1.09 o 
   5   4  10     1788.69     1876.39     15.38 o 
  -5   5  10       39.86       40.58      8.74 o 
  -4   5  10        8.07        7.36      1.60 o 
  -3   5  10      424.29      417.17      7.02 o 
  -2   5  10        2.10        1.35      1.33 o 
  -1   5  10       26.43       26.75      2.55 o 
   0   5  10      929.43      951.59     33.07 o 
   1   5  10      501.04      527.87     19.21 o 
   2   5  10      183.70      185.41      8.97 o 
   3   5  10        0.67        7.34      2.10 o 
   4   5  10     1410.88     1442.14     18.31 o 
  -4   6  10     2425.77     2335.43     17.69 o 
  -3   6  10       18.09       18.08      3.09 o 
  -2   6  10     2959.31     2948.15     19.51 o 
  -1   6  10      228.12      233.29      6.77 o 
   0   6  10     4777.00     4963.34     55.16 o 
   1   6  10        0.17        2.79      1.98 o 
   2   6  10     1282.65     1404.21     16.85 o 
  -7   0  11     2393.51     2464.74     25.70 o 
  -5   0  11     4350.02     3870.45     32.54 o 
  -3   0  11    11685.70    10957.82     68.62 o 
  -1   0  11     6970.39     6680.49     44.83 o 
   1   0  11     7259.55     7232.72     47.83 o 
   3   0  11      751.10      707.63     10.81 o 
  -7   1  11      146.35      168.10      4.57 o 
  -6   1  11       45.72       58.43      7.42 o 
  -5   1  11      420.47      421.04     27.80 o 
  -4   1  11      252.18      238.07     13.44 o 
  -3   1  11      523.74      491.44      6.40 o 
  -2   1  11      197.79      212.65      6.28 o 
  -1   1  11      358.50      343.77      8.27 o 
   0   1  11       69.80      100.83     17.72 o 
   1   1  11     3427.68     3470.08     15.56 o 
   2   1  11      674.12      659.00      7.19 o 
   3   1  11     1012.49     1008.72      9.34 o 
   4   1  11      249.89      232.57      7.45 o 
   5   1  11     1134.66     1134.04     10.83 o 
   6   1  11       55.26       52.48      2.76 o 
  -7   2  11      381.42      407.10     17.92 o 
  -6   2  11      463.15      494.04      7.42 o 
  -5   2  11     1031.87      987.25     10.32 o 
  -4   2  11     1115.82     1061.94     10.31 o 
  -3   2  11      829.85      740.77     75.44 o 
  -2   2  11     1210.23     1238.89     78.78 o 
  -1   2  11     1493.29     1392.94     67.64 o 
   0   2  11     2874.93     2932.47     75.09 o 
   1   2  11      229.17      243.10      3.61 o 
   2   2  11     1932.32     1881.41     29.74 o 
   3   2  11      683.12      692.65      7.70 o 
   4   2  11     2722.38     2686.46     62.73 o 
   5   2  11       18.25       15.39      1.81 o 
  -6   3  11       50.01       56.92     11.37 o 
  -5   3  11      845.95      805.77      9.30 o 
  -4   3  11        6.99        9.60      1.58 o 
  -3   3  11      313.53      322.89      7.34 o 
  -2   3  11       79.97       82.04      3.54 o 
  -1   3  11     1013.08      967.07     21.21 o 
   0   3  11      164.83      177.13      3.14 o 
   1   3  11      723.14      741.40      6.12 o 
   2   3  11      936.14      938.61     15.92 o 
   3   3  11      179.47      187.00     16.44 o 
   4   3  11      503.79      470.78     33.49 o 
   5   3  11      102.46      112.26      3.52 o 
  -5   4  11      171.53      171.56      4.53 o 
  -4   4  11     2697.72     2617.86     77.26 o 
  -3   4  11      796.30      820.91      9.11 o 
  -2   4  11     3745.84     3858.25     22.63 o 
  -1   4  11      528.99      529.21      6.74 o 
   0   4  11     3164.39     3231.37     19.35 o 
   1   4  11      552.55      604.26     29.77 o 
   2   4  11     2100.80     2154.85     46.56 o 
   3   4  11      234.25      244.32      4.71 o 
   4   4  11      398.39      399.28     16.09 o 
  -4   5  11        0.46       10.42      7.43 o 
  -3   5  11      127.34      135.95      4.03 o 
  -2   5  11       17.20       20.54      2.01 o 
  -1   5  11      515.81      492.95      6.75 o 
   0   5  11      308.68      341.06      5.62 o 
   1   5  11        8.49       17.99      3.90 o 
   2   5  11      873.95      924.33     26.05 o 
  -2   6  11      440.66      460.77      7.07 o 
  -1   6  11     1726.22     1731.40     14.15 o 
   0   6  11       38.81       43.03      2.67 o 
   1   6  11     1058.09     1046.83     14.51 o 
  -6   0  12     1571.94     1420.09     18.30 o 
  -4   0  12     2161.13     2113.90     22.11 o 
  -2   0  12     5253.35     4993.21     37.54 o 
   0   0  12     6162.97     5920.03     41.63 o 
   2   0  12     4943.32     5336.01     39.75 o 
   4   0  12     2493.70     1977.35     21.10 o 
  -6   1  12      196.98      193.22      8.20 o 
  -5   1  12      364.52      334.52      7.92 o 
  -4   1  12        4.74        5.70      1.16 o 
  -3   1  12       92.02      107.80     12.48 o 
  -2   1  12        0.31        1.19      1.01 o 
  -1   1  12     2536.55     2517.11     13.23 o 
   0   1  12      182.05      189.42      3.28 o 
   1   1  12        1.87       11.49      4.16 o 
   2   1  12     1027.73     1020.08      9.57 o 
   3   1  12     1384.00     1395.84     11.77 o 
   4   1  12      576.10      573.33     11.53 o 
   5   1  12        0.16        4.48      1.50 o 
  -6   2  12      431.78      461.24     19.47 o 
  -5   2  12     2216.36     2168.77    110.21 o 
  -4   2  12      956.80      882.82     17.55 o 
  -3   2  12     2678.77     2566.48     31.31 o 
  -2   2  12     1119.88     1100.29     33.31 o 
  -1   2  12     2175.84     2294.26     56.73 o 
   0   2  12      486.11      478.29      5.76 o 
   1   2  12     1116.48     1096.35     12.06 o 
   2   2  12      324.79      311.99     19.64 o 
   3   2  12      618.09      606.41      7.49 o 
   4   2  12       29.35       33.08      2.36 o 
   5   2  12      161.93      146.61      7.78 o 
  -5   3  12        7.95        9.13      1.85 o 
  -4   3  12        0.26       26.07     17.25 o 
  -3   3  12      102.17      103.90      9.87 o 
  -2   3  12      401.82      380.62     16.95 o 
  -1   3  12       93.49       95.93      3.14 o 
   0   3  12      510.56      514.57      5.33 o 
   1   3  12      595.95      594.20      5.65 o 
   2   3  12        0.03        1.75      2.44 o 
   3   3  12      356.58      368.67     13.13 o 
   4   3  12      210.94      209.37     10.34 o 
  -5   4  12      608.09      590.37      8.36 o 
  -4   4  12       11.39       10.57      1.74 o 
  -3   4  12      928.57      923.59     32.70 o 
  -2   4  12      473.98      471.07      6.85 o 
  -1   4  12     1734.10     1764.27     45.92 o 
   0   4  12      192.28      203.20      5.56 o 
   1   4  12     2183.23     2275.64     35.55 o 
   2   4  12      749.50      760.48     25.17 o 
   3   4  12     1281.56     1316.58     11.59 o 
  -3   5  12       24.37       27.03      2.31 o 
  -2   5  12       78.38       78.59      3.26 o 
  -1   5  12      494.02      514.22      7.21 o 
   0   5  12      302.26      320.10     12.98 o 
   1   5  12      181.19      180.92      8.98 o 
   2   5  12       98.41       97.37      4.79 o 
  -5   0  13     2133.54     1982.09     22.36 o 
  -3   0  13     1179.18     1068.93     14.88 o 
  -1   0  13     2753.86     2825.33     26.29 o 
   1   0  13      989.39      968.16     11.76 o 
   3   0  13     1425.62     1404.61     17.28 o 
  -6   1  13        2.45        7.67      2.30 o 
  -5   1  13       25.31       26.77      2.51 o 
  -4   1  13      182.32      174.77      3.53 o 
  -3   1  13      251.82      250.60      4.05 o 
  -2   1  13       16.12       14.02      1.35 o 
  -1   1  13        0.38        9.92      3.55 o 
   0   1  13      142.73      157.12     11.49 o 
   1   1  13      694.57      732.26     14.43 o 
   2   1  13      224.36      251.59     11.22 o 
   3   1  13      142.51      144.93      3.95 o 
   4   1  13     1050.59     1029.27     10.60 o 
  -5   2  13      109.87      107.64      6.27 o 
  -4   2  13     1885.13     1774.75     61.46 o 
  -3   2  13      966.39      942.16     29.60 o 
  -2   2  13     1822.49     1768.86     37.27 o 
  -1   2  13      849.08      811.69     31.68 o 
   0   2  13     2764.49     2700.07     43.13 o 
   1   2  13     1854.62     1867.00     21.90 o 
   2   2  13     1790.36     1826.56     52.16 o 
   3   2  13      871.59      864.25     11.73 o 
   4   2  13      520.56      518.89     16.72 o 
  -5   3  13        0.20       -0.68      1.24 o 
  -4   3  13        3.07        2.85      1.37 o 
  -3   3  13     1317.59     1135.35    106.52 o 
  -2   3  13       32.23       31.10      2.28 o 
  -1   3  13       38.97       39.97      2.33 o 
   0   3  13      296.38      296.07      4.24 o 
   1   3  13      569.57      567.91      6.71 o 
   2   3  13      453.43      452.57      6.59 o 
   3   3  13      637.96      658.26     25.73 o 
  -3   4  13      179.03      179.83      4.64 o 
  -2   4  13     1370.76     1408.07     54.61 o 
  -1   4  13       68.21      143.38     76.48 o 
   0   4  13     1013.35     1026.34     25.17 o 
   1   4  13        0.65       18.88     12.68 o 
   2   4  13      404.15      414.11      9.10 o 
  -1   5  13      379.49      399.45      6.69 o 
  -4   0  14     1548.75     1419.34     18.45 o 
  -2   0  14     4368.99     4397.35     36.34 o 
   0   0  14     2907.28     3063.42     67.19 o 
  -5   1  14      258.22      284.37     28.20 o 
  -4   1  14        4.75        6.32      1.27 o 
  -3   1  14        9.54       26.81     11.59 o 
  -2   1  14       36.33       36.35      1.96 o 
  -1   1  14      326.78      334.36      9.58 o 
   0   1  14      312.57      303.91      6.69 o 
   1   1  14      158.44      163.37      4.26 o 
   2   1  14      687.85      585.20     11.20 o 
   3   1  14      237.74      244.34      8.59 o 
  -4   2  14      584.84      534.57     30.15 o 
  -3   2  14      997.49      956.02     29.09 o 
  -2   2  14      352.32      356.78     10.08 o 
  -1   2  14      142.20      138.43      3.13 o 
   0   2  14      458.59      464.82     15.14 o 
   1   2  14     1186.85     1296.87     17.20 o 
   2   2  14      702.98      696.16     31.94 o 
  -3   3  14       23.17       29.00      3.35 o 
  -2   3  14       28.08       29.71      2.37 o 
  -1   3  14      136.11      137.05      3.85 o 
   0   3  14       21.04       26.49      2.19 o 
   1   3  14      468.12      479.07      7.11 o 
   2   3  14       80.64       76.81      3.20 o 
  -1   4  14     3647.56     3521.26     57.88 o 
   0   4  14      284.28      284.20     10.95 o 
  -3   0  15      250.06      236.19      7.62 o 
  -1   0  15     2439.88     2291.70     16.80 o 
   1   0  15      339.14      362.32      8.87 o 
  -3   1  15       47.47       41.96      2.21 o 
  -2   1  15      253.45      268.90      8.09 o 
  -1   1  15       20.79       21.86      2.42 o 
   0   1  15      334.77      365.80      5.06 o 
   1   1  15      238.76      242.70     15.32 o 
  -2   2  15     1190.62     1182.78     45.67 o 
  -1   2  15      175.02      176.20      8.34 o 
   0   2  15     1318.77     1295.07    106.22 o 
   1   2  15      565.11      613.44      8.41 o 
                                                 
